# Supplementary material for: Global Profile of tRNA-Derived Small RNAs in Pathological Cardiac Hypertrophy Plasma and Identification of tRF-21-NB8PLML3E as a New Hypertrophy Marker
Source: Diagnostics (Basel). 2023 Jun 14;13(12):2065. doi: 10.3390/diagnostics13122065 (PMC10297010; doi:10.3390/diagnostics13122065)
Supplement: Supplementary file 1 [file diagnostics-13-02065-s001.zip]

Archive with 2 entries (2 files):
- Figure S1 and S2 captions.pdf
- Supplementary_Material-Tables.pdf
